# Supplementary material for: Effects of COVID-19 lockdown on heart rate variability
Source: PLoS One. 2020 Nov 12;15(11):e0242303. doi: 10.1371/journal.pone.0242303 (PMC7660489; doi:10.1371/journal.pone.0242303)
Supplement: S1 Data — (TXT) [file pone.0242303.s001.txt]

data in supplementary files http://doi.org/10.5281/zenodo.4058116
